# Supplementary material for: Nerve Ultrasound Score in Chronic Inflammatory Demyelinating Polyneuropathy
Source: Medicina (Kaunas). 2023 Apr 11;59(4):747. doi: 10.3390/medicina59040747 (PMC10144993; doi:10.3390/medicina59040747)
Supplement: Supplementary file 1 [file medicina-59-00747-s001.zip]

Archive with 1 entries (1 files):
- medicina-2293415-supplementary.pdf
